# Supplementary material for: Multivalent cytomegalovirus glycoprotein B nucleoside modified mRNA vaccines did not demonstrate a greater antibody breadth
Source: NPJ Vaccines. 2024 Feb 20;9:38. doi: 10.1038/s41541-024-00821-3 (PMC10879498; doi:10.1038/s41541-024-00821-3)
Supplement: Supplementary file 2 — Dataset for main figures [file 41541_2024_821_MOESM2_ESM.xlsx]

## Sheet: Fig. 1B
Fig 1B. IgG binding to full-length ∆TM gB1, ELISA (ED50 value)
Readout: ED50 (Effective dilution that obtain 50% binding)
ED50 cutoff: 100.00 (plasma sample 1st dilution)
Group	Monovalent vaccine						Bivalent vaccine						Pentavalent vaccine
Rabbit ID	N22460	N22461	N22462	N22463	N22464	N22465	N22466	N22467	N22468	N22469	N22470	N22471	N22472	N22473	N22474	N22475	N22476	N22477
Week 0	100	100	100	100	100	100	100	100	100	100	100	100	100	100	100	100	100	100
Week 2	104.315	100	100	100	101.132	247.737	100	100	100	100	230.734	100	100	100	100	124.987	100	100
Week 4	371.417	100	100	263.497	215.882	195.178	488.299	210.953	221.688	123.346	247.144	146.846	172.348	206.562	100	100	100	100
Week 6	5733.71	13318.6	7561.79	8793.63	6234.41	11475.2	7030.28	8000.8	8452.19	3612.75	5806.92	15548.8	4618.7	4976.39	4260.06	4355.55	5553.47	3945.89
Week 8	2308.34	2336.68	2619.08	1576.39	2368.48	3355.14	2470.41	1754.43	1796.58	643.224	2332.95	2821.72	3381.44	4093.22	4025.61	1873.06	4976.39	3405.95
Week 10	2993.98	4427.74	3674.67	4486.47	2062.2	4236.22	3606.81	3857.44	4738.78	2417.67	2372.9	7304.64	3028.5	4658.01	5300.25	2530.74	4379.89	3841.88
Week 12	1902.34	1619.27	1832.16	2482.59	2071.06	1940.91	2934.86	2785.42	1546.87	984.455	2146.15	2212.89	1833.18	1980.26	4904.87	1361.79	3245.71	3572.9
Week 20	879.299	690.936	499.88	1033.49	954.913	727.879	1704.26	1962.85	715.411	359.036	785.397	2136.68	1847.21	1109.96	1993.77	675.364	2502.61	2807.89

## Sheet: Fig. 1C
Fig 1C. IgG binding to gB1 ectodomain, ELISA (ED50 value)
Readout: ED50 (Effective dilution that obtain 50% binding)
ED50 cutoff: 100.00 (plasma sample 1st dilution)
Group	Monovalent vaccine						Bivalent vaccine						Pentavalent vaccine
Rabbit ID	N22460	N22461	N22462	N22463	N22464	N22465	N22466	N22467	N22468	N22469	N22470	N22471	N22472	N22473	N22474	N22475	N22476	N22477
Week 0	100	100	100	100	100	100	100	100	100	100	100	100	100	100	100	100	100	100
Week 2	140.701	100	112.456	100	100	145.74	100	100	100	100	100	100	100	100	100	117.869	118.917	100
Week 4	308.825	178.978	100	214.14	161.702	100	140.469	100	100	100	100	100	100	106.928	100	114.241	100	100
Week 6	10676.8	11379.3	10972.1	6432.81	8518.61	21391.8	6899.75	4599.86	9634.58	2029.49	5535.53	9704.41	5060.18	6794.79	3425.15	4168.12	4099.59	3098.53
Week 8	5159	5091.59	2002.57	2181.55	2137.09	4478.84	2711.6	2775.5	3337.12	1041.68	1209.88	2629.01	2729.76	2646.99	2421.22	1089.87	2612.52	2193.17
Week 10	4545.73	6219.79	6153.11	3001.09	2401.55	7019.51	6387.28	3133.58	2521.59	1743.67	1653.19	4429.32	2480.42	2263.61	3081.09	2488.22	1704.38	1947.44
Week 12	3067.51	3194.95	3883.01	2884.72	2273.61	5286.2	3884.77	1543.65	1480	1080.65	1355.09	2525.7	1617.21	1706.45	3438.26	1020.65	2060.91	1277.67
Week 20	1423.56	952.49	894.157	309.823	1945.35	1900.2	2248.55	1888.59	621.732	246.965	757.386	1113.26	2440.95	533.565	1463.72	237.066	1103.44	1586.85
Week 30	1046.14	523.776	509.954	604.363	1564.39	1278.12	947.248	1479.93	323.626	100	485.887	1397.85	698.865	662.026	850.97	153.38	1434.62	870.942

## Sheet: Fig. 1D
Fig 1D. IgG binding to cell-associated gB1 (%PE+GFP+ population)
Readout: %PE+GFP+ population, gating based on IgG binding of mock transfected cells. Gating strategy in (Sup Fig. 3B)
Group	Monovalent vaccine						Bivalent vaccine						Pentavalent vaccine
Rabbit ID	N22460	N22461	N22462	N22463	N22464	N22465	N22466	N22467	N22468	N22469	N22470	N22471	N22472	N22473	N22474	N22475	N22476	N22477
Week 0	2.71667	1.8	2.22	2.32667	2.13	1.94667	3.05667	2.47333	2.24333	3.39	2.3	2.56667	2.34667	2.02	2.13	2.35333	2.11	1.73667
Week 6	17.32	16.9333	16.9533	15.8267	17	14.4567	14.5133	14.8	15.8733	12.8267	15.3133	19.89	22.1733	19.0967	16.64	17.0167	27.9333	17.1633
Week 10	23.6267	23.1333	22.9333	27.9667	28.4	23.2633	27.5	30.76	22.3333	27.5667	21.1333	33.6667	22.4267	17.12	28.63	26.5867	20.0333	22.9
Week 30	15.0933	18.6433	11.9467	17	14.4233	10.5667	17.4733	12.9167	8.79	9.61	11.0633	28.3333	13.6167	10.95	16.8067	14.24	15.14	18.45

## Sheet: Fig. 1E-I
Fig 1E-I. IgG binding to gB1, gB2, gB3, gB4, gB5 ectodomain, ELISA (ED50 value)
Readout: ED50 (Effective dilution that obtain 50% binding)
ED50 cutoff: 100.00 (plasma sample 1st dilution)
Rabbit ID	Vaccine received	Week	gB1	gB2	gB3	gB4	gB5
N22460	Monovalent gB1	0	100	100	100	100	100
N22461	Monovalent gB1	0	100	100	100	100	100
N22462	Monovalent gB1	0	100	100	100	100	100
N22463	Monovalent gB1	0	100	100	100	100	100
N22464	Monovalent gB1	0	100	100	100	100	100
N22465	Monovalent gB1	0	100	100	100	100	100
N22460	Monovalent gB1	6	10676.8	8896.02	12047.8	7381.63	1722.8
N22461	Monovalent gB1	6	11379.3	23304.4	31616.9	9138.15	2971.92
N22462	Monovalent gB1	6	10972.1	11200.4	10931.1	6731.15	1197.26
N22463	Monovalent gB1	6	6432.81	8803.61	9919.9	8071.52	2307.11
N22464	Monovalent gB1	6	8518.61	10581.4	10031.2	7519.45	1917.49
N22465	Monovalent gB1	6	21391.8	19107.1	20414.3	15052.3	3454.84
N22460	Monovalent gB1	30	1046.14	866.431	1040.06	887.303	391.08
N22461	Monovalent gB1	30	523.776	503.764	545.216	512.26	132.093
N22462	Monovalent gB1	30	509.954	476.008	537.357	403.406	175.456
N22463	Monovalent gB1	30	604.363	693.535	763.593	867.237	283.112
N22464	Monovalent gB1	30	1564.39	1353.16	1483.64	852.176	322.789
N22465	Monovalent gB1	30	1278.12	1297.32	1289.26	919.273	305.727
N22466	Bivalent gB1,3	0	100	100	100	100	100
N22467	Bivalent gB1,3	0	100	100	100	100	100
N22468	Bivalent gB1,3	0	100	100	100	100	100
N22469	Bivalent gB1,3	0	100	100	100	100	100
N22470	Bivalent gB1,3	0	100	100	100	100	100
N22471	Bivalent gB1,3	0	100	100	100	100	100
N22466	Bivalent gB1,3	6	6899.75	5477.71	10548.4	15268.7	3163.32
N22467	Bivalent gB1,3	6	4599.86	5516.09	7600.15	6672.05	2067.16
N22468	Bivalent gB1,3	6	9634.58	10896	17704.6	8915.11	2126.87
N22469	Bivalent gB1,3	6	2029.49	2193.98	4094.4	5186.97	1354.22
N22470	Bivalent gB1,3	6	5535.53	7082.66	10894.6	5508.64	1649.86
N22471	Bivalent gB1,3	6	9704.41	13518.5	20458.1	8942.99	1706.05
N22466	Bivalent gB1,3	30	947.248	864.036	1564.75	1868.94	507.906
N22467	Bivalent gB1,3	30	1479.93	1575.51	1447.38	1941.25	444.482
N22468	Bivalent gB1,3	30	323.626	540.944	835.134	208.626	100
N22469	Bivalent gB1,3	30	100	100	100	151.292	116.557
N22470	Bivalent gB1,3	30	485.887	731.526	875.543	651.275	289.985
N22471	Bivalent gB1,3	30	1397.85	1867.08	2296.52	1742.61	746.362
N22472	Pentavalent gB1,2,3,4,5	0	100	100	100	100	100
N22473	Pentavalent gB1,2,3,4,5	0	100	100	100	100	100
N22474	Pentavalent gB1,2,3,4,5	0	100	100	100	100	100
N22475	Pentavalent gB1,2,3,4,5	0	100	100	100	100	100
N22476	Pentavalent gB1,2,3,4,5	0	100	100	100	100	100
N22477	Pentavalent gB1,2,3,4,5	0	100	100	100	100	100
N22472	Pentavalent gB1,2,3,4,5	6	5060.18	6377.4	8422.01	5424.69	2176.02
N22473	Pentavalent gB1,2,3,4,5	6	6794.79	5894.46	14274.4	8408.86	8408.86
N22474	Pentavalent gB1,2,3,4,5	6	3425.15	7263.92	8440.69	6810.64	2584.09
N22475	Pentavalent gB1,2,3,4,5	6	4168.12	6027.94	8258.46	5626.76	1750.22
N22476	Pentavalent gB1,2,3,4,5	6	4099.59	7601.3	9179.36	8695.03	3849.69
N22477	Pentavalent gB1,2,3,4,5	6	3098.53	5578.6	6719.48	5532.64	2223.73
N22472	Pentavalent gB1,2,3,4,5	30	698.865	1137.22	1574.3	898.646	898.646
N22473	Pentavalent gB1,2,3,4,5	30	662.026	1083.97	1559.28	938.642	938.642
N22474	Pentavalent gB1,2,3,4,5	30	850.97	885.563	1186.28	1088.86	150.271
N22475	Pentavalent gB1,2,3,4,5	30	153.38	193.63	294.501	351.617	119.617
N22476	Pentavalent gB1,2,3,4,5	30	1434.62	1700.5	1998.81	2872.08	818.591
N22477	Pentavalent gB1,2,3,4,5	30	870.942	1839.91	2424.99	2568	1374.33

## Sheet: Fig. 2A, 2E
Fig 2A, 2E. HCMV neutralization against Towne on fibroblasts, without or with rabbit complement (log ID50 value)
Readout: log ID50 (Inhibitory dose that obtain 50% inhibition)
log ID50 cutoff: 0.9, equals to log (plasma sample 1st dilution)=log (8)
without complement	Group	Monovalent Vaccine						Bivalent Vaccine						Pentavalent Vaccine
	Rabbit ID	N22460	N22461	N22462	N22463	N22464	N22465	N22466	N22467	N22468	N22469	N22470	N22471	N22472	N22473	N22474	N22475	N22476	N22477
Week	6	1.53745	0.9	1.40433	0.9	1.71456	1.78021	0.9	0.9	0.9	0.9	0.9	1.21363	0.9	0.9	1.38655	0.9	0.9	0.9
	10	1.9458	1.4636	1.79885	1.63999	1.51396	1.90615	1.46384	2.05008	1.51628	0.9	0.9	2.03093	1.07795	0.9	2.18704	1.42582	0.962343	1.23062
	30	1.14102	0.9	0.9	0.9	0.9	0.9	0.9	1.16604	0.9	0.9	0.9	1.05233	0.9	0.9	1.63213	0.9	0.9	0.9
with complement	Group	Monovalent Vaccine						Bivalent Vaccine						Pentavalent Vaccine
	Rabbit ID	N22460	N22461	N22462	N22463	N22464	N22465	N22466	N22467	N22468	N22469	N22470	N22471	N22472	N22473	N22474	N22475	N22476	N22477
Week	6	2.39894	2.03522	2.40186	2.4902	2.87092	2.96189	2.66899	2.781	2.87127	2.57135	2.8116	3.60675	2.50472	2.78922	2.48417	2.81165	3.07428	3.14674
	10	2.77779	2.73807	3.26053	2.96449	2.68078	2.69822	2.54457	2.67084	2.49649	2.32756	2.43342	2.72495	2.46763	2.43951	2.6837	2.30614	2.47742	2.36058
	30	1.78502	1.53396	1.77479	1.67384	2.10821	1.83684	1.86127	2.32786	1.70884	1.30783	1.92485	2.38492	2.01353	2.11318	2.38784	1.64042	2.51725	2.3333

## Sheet: Fig. 2B,2F
Fig 2B, 2F. HCMV neutralization against AD169r on fibroblasts, without or with rabbit complement (log ID50 value)
Readout: log ID50 (Inhibitory dose that obtain 50% inhibition)
log ID50 cutoff: 0.9, equals to log (plasma sample 1st dilution)=log (8)
without complement	Group	Monovalent Vaccine						Bivalent Vaccine						Pentavalent Vaccine
	Rabbit ID	N22460	N22461	N22462	N22463	N22464	N22465	N22466	N22467	N22468	N22469	N22470	N22471	N22472	N22473	N22474	N22475	N22476	N22477
Week	6	0.9	0.9	0.9	0.9	0.9	0.9	0.9	0.9	0.9	0.9	1.01138	0.9	0.9	0.9	0.9	0.9	0.9	0.9
	10	0.911266	1.09009	1.015	0.9	0.953644	0.9	0.9	1.05285	1.26056	0.9	0.9	1.4072	0.9	0.9	0.9	1.15647	1.19607	0.9
	30	0.9	0.9	0.9	0.9	0.9	0.9	0.9	0.9	0.9	0.9	0.9	0.9	0.9	0.9	0.9	0.9	0.9	0.9
with complement	Group	Monovalent Vaccine						Bivalent Vaccine						Pentavalent Vaccine
	Rabbit ID	N22460	N22461	N22462	N22463	N22464	N22465	N22466	N22467	N22468	N22469	N22470	N22471	N22472	N22473	N22474	N22475	N22476	N22477
Week	6	2.47792	2.28404	2.5897	2.19397	2.45282	2.32196	2.30553	2.49334	2.69762	2.20311	2.76109	2.88831	1.97705	2.28561	1.75802	2.21765	1.8453	1.83599
	10	2.33183	2.8245	2.66765	2.35664	2.58752	2.55554	2.07477	2.1295	1.91217	1.82257	2.24133	2.56504	2.16361	2.30443	2.35775	2.14899	2.52769	2.21126
	30	1.39988	1.06597	1.35496	1.26558	1.60012	1.45394	1.54968	1.89169	1.39404	1.08128	1.77721	2.15344	1.66039	1.69585	1.72871	1.38402	2.07829	1.84101

## Sheet: Fig. 2C,2G
Fig 2C, 2G. HCMV neutralization against Toledo on fibroblasts, without or with rabbit complement (log ID50 value)
Readout: log ID50 (Inhibitory dose that obtain 50% inhibition)
log ID50 cutoff: 0.9, equals to log (plasma sample 1st dilution)=log (8)
without complement	Group	Monovalent Vaccine						Bivalent Vaccine						Pentavalent Vaccine
	Rabbit ID	N22460	N22461	N22462	N22463	N22464	N22465	N22466	N22467	N22468	N22469	N22470	N22471	N22472	N22473	N22474	N22475	N22476	N22477
Week	6	0.9	1.04876	0.9	0.9	0.9	0.997774	1.05301	0.966792	1.03909	1.16997	1.21901	0.9	0.9	0.9	0.9	0.9	1.23351	1
	10	1.10753	1.47419	1.23304	0.9	0.9	1.18431	0.9	0.963784	1.23842	1.06454	0.9	1.52623	0.987709	1.12139	0.9	1.06409	0.946498	0.95836
	30	0.9	0.9	0.9	0.9	0.9	0.9	0.9	0.9	0.9	0.9	0.9	1.04752	0.938809	0.9	0.9	0.9	0.971087	0.9
with complement	Group	Monovalent Vaccine						Bivalent Vaccine						Pentavalent Vaccine
	Rabbit ID	N22460	N22461	N22462	N22463	N22464	N22465	N22466	N22467	N22468	N22469	N22470	N22471	N22472	N22473	N22474	N22475	N22476	N22477
Week	6	2.7072	2.55395	2.73881	2.44611	2.82342	2.92624	2.77075	3.09881	2.59326	2.25477	2.85887	3.60255	2.18293	2.53161	2.48829	2.77131	2.82801	2.73076
	10	2.31649	2.44762	2.75354	2.61582	2.55687	2.96047	2.13611	2.31354	1.97526	1.69142	1.85352	2.36946	1.985	2.47379	2.46128	2.38749	2.73786	2.54531
	30	1.44764	1.26797	1.46676	1.42634	1.55825	1.43158	1.60732	2.0281	1.49757	1.50325	2.20932	2.49529	1.58799	1.86959	1.77193	1.25427	2.08254	2.04666

## Sheet: Fig. 2D, 2H
Fig 2D, 2H. HCMV neutralization against AD169r on epithelials, without or with rabbit complement (log ID50 value)
Readout: log ID50 (Inhibitory dose that obtain 50% inhibition)
log ID50 cutoff: 0.9, equals to log (plasma sample 1st dilution)=log (8)
without complement	Group	Monovalent Vaccine						Bivalent Vaccine						Pentavalent Vaccine
	Rabbit ID	N22460	N22461	N22462	N22463	N22464	N22465	N22466	N22467	N22468	N22469	N22470	N22471	N22472	N22473	N22474	N22475	N22476	N22477
Week	6	1.02543	0.9	0.9	0.9	0.9	0.9	0.9	0.9	0.9	0.9	1.20391	0.9	1.09874	1.20383	0.9	1.32105	1.39164	0.9
	10	1.23704	1.38053	1.13734	0.9	1.03579	1.11052	1.28373	1.27262	1.43038	0.9	1.10612	1.71212	1.20985	1.31041	0.9	1.56496	1.39147	1.00886
	30	0.9	0.9	0.9	0.9	0.9	0.9	0.9	0.9	0.9	0.9	0.9	0.9	0.9	0.9	0.9	0.9	1.02872	0.9
with complement	Group	Monovalent Vaccine						Bivalent Vaccine						Pentavalent Vaccine
	Rabbit ID	N22460	N22461	N22462	N22463	N22464	N22465	N22466	N22467	N22468	N22469	N22470	N22471	N22472	N22473	N22474	N22475	N22476	N22477
Week	6	3.56324	3.43932	3.33103	3.01046	3.39177	3.54985	3.50508	3.59405	3.47327	2.91846	3.44163	3.53782	2.91148	3.16327	2.97436	3.32656	3.46237	3.29846
	10	2.9269	2.77864	3.3218	2.99026	3.11904	3.03456	2.97726	3.11116	2.64905	2.72323	2.89616	3.11077	2.54309	2.78136	3.023	2.85706	3.30688	2.79508
	30	2.40216	1.80553	2.38498	2.09387	2.54547	2.25235	2.37907	2.68219	1.98127	1.63263	2.48608	2.68163	2.41345	2.53401	2.5786	2.15157	2.83379	2.67916

## Sheet: Fig. 2I-2K
Fig 2I-K. Antibody dependent phagocytosis against HCMV strains (% phagocytosis)
Readout: %ADCP activity, gating in (Sup Fig. 5)
Fig. 2I
Towne strain	Group	Monovalent Vaccine						Bivalent Vaccine						Pentavalent Vaccine
	Rabbit ID	N22460	N22461	N22462	N22463	N22464	N22465	N22466	N22467	N22468	N22469	N22470	N22471	N22472	N22473	N22474	N22475	N22476	N22477
Week	6	1.31	1.19	1.31	1.13	1.04	1.05	0.85	0.74	0.81	1.59	1.515	1.59	1.18	1.25	1.23	0.74	0.95	1.37
	10	18.3	17.05	21.8	23.2	16.5	14.1	13.5	18.65	17.2	21.6	14.25	13.6	9.87	14.5	16.7	8.1	12.5	17.4
	30	19.8	20.2	20.6	23.2	23.95	18.3	19.4	22.65	22.8	19.2	18.85	15.8	18.2	18.4	21.1	11.4	19.45	23.8
Fig. 2J
AD169r strain	Group	Monovalent Vaccine						Bivalent Vaccine						Pentavalent Vaccine
	Rabbit ID	N22460	N22461	N22462	N22463	N22464	N22465	N22466	N22467	N22468	N22469	N22470	N22471	N22472	N22473	N22474	N22475	N22476	N22477
Week	6	1.39	1.735	1.935	1.85	2.065	1.98	2.07	1.7	1.275	1.26	1.635	1.555	1.635	1.51	1.47	1.605	1.105	1.295
	10	30.85	35	44.3	35.2	26.7	27.7	30.95	34.9	22.4	22.25	40.5	42.4	36.25	36.5	39.7	29	39.55	38.7
	30	33.1	26.8	36	30.8	27.95	27	32.2	30.35	18.5	13.25	36.5	41.85	34.6	33.6	34.25	32.85	38.95	36.1
Fig. 2K
Toledo strain	Group	Monovalent Vaccine						Bivalent Vaccine						Pentavalent Vaccine
	Rabbit ID	N22460	N22461	N22462	N22463	N22464	N22465	N22466	N22467	N22468	N22469	N22470	N22471	N22472	N22473	N22474	N22475	N22476	N22477
Week	6	1.86	1.89	1.665	1.35	1.29	1.055	1.72	2.18	1.185	2.22	1.36	1.455	1.46	3.22	0.935	0.91	1.51	2.195
	10	14.5	14.9	15.8	13.7	14.8	11.15	9.4	13.3	14.05	15.6	14.7	13.6	10.8	10.8	12.4	11.6	22.8	24.75
	30	14.5	16.4	17.65	14.6	15.9	11.75	11.4	11.6	22.3	21	21	15.5	14.8	12.8	13	8.21	20.3	16.45

## Sheet: Fig. 3B
Fig 3B. mAb 2M7 binding to gB1, gB2, gB3, gB4, gB5 ectodomain, ELISA (ED50 value)
Readout: OD450
	gB-1		gB-2		gB-3		gB-4		gB-5
2M7 concentration (μg/ml)	rep 1	rep 2	rep 1	rep 2	rep 1	rep 2	rep 1	rep 2	rep 1	rep 2
5	3.9012	3.8299	4	4	4	4	3.4121	3.4255	3.2974	3.238
1.25	3.6882	3.5727	3.9762	3.9122	4	4	3.3349	3.4499	3.1722	3.1585
0.3125	3.7214	3.6068	4	3.9905	4	4	3.6173	3.5261	2.9527	2.8466
0.078125	3.7122	3.5986	4	3.9151	4	4	3.6304	3.5353	2.2999	2.1234
0.0195312	3.6713	3.5833	4	3.8857	3.9473	4	3.5905	3.5145	0.7953	0.8165
0.00488281	3.3998	3.3266	3.2801	3.3884	3.298	3.2136	3.0528	3.0089	0.3322	0.3168
0.0012207	1.7017	1.7412	1.3728	1.504	1.488	2.6278	1.6234	1.4133	0.1262	0.1308
0.000305176	0.6688	0.6158	0.5903	0.5399	1.752	0.5716	0.5761	0.5678	0.0707	0.0723
7.62939e-05	0.2223	0.2363	0.1712	0.1597	0.2272	0.2225	0.2032	0.2145	0.0561	0.0672
1.90735e-05	0.0908	0.1063	0.0867	0.0806	0.1022	0.0985	0.0911	0.0896	0.0513	0.0474
4.76837e-06	0.0535	0.0599	0.0548	0.0511	0.0595	0.0646	0.0571	0.0579	0.048	0.0455
1.19209e-06	0.3103	0.0473	0.0448	0.0443	0.0469	0.0465	0.0472	0.0501	0.0457	0.051

[truncated: 4 more sheets: Fig. 3C, Fig. 3D, Fig. 3E, Fig. 4A,4B]
