# Supplementary material for: Multivalent cytomegalovirus glycoprotein B nucleoside modified mRNA vaccines did not demonstrate a greater antibody breadth
Source: NPJ Vaccines. 2024 Feb 20;9:38. doi: 10.1038/s41541-024-00821-3 (PMC10879498; doi:10.1038/s41541-024-00821-3)
Supplement: Supplementary file 3 — Dataset for supplementary figures [file 41541_2024_821_MOESM3_ESM.xlsx]

## Sheet: Sup Fig. 2A
Sup Fig 2A. IgG binding to cell-associated gB1, gB2, gB3, gB4, gB5 (%PE+GFP+ population)
Readout: %PE+GFP+ population, gating based on IgG binding of HCMV-seronegative plasma. Gating strategy in (Sup Fig. 2C)
Polyclonal Ab (1:625)	gB1		gB2		gB3		gB4		gB5
	rep 1	rep 2	rep 1	rep 2	rep 1	rep 2	rep 1	rep 2	rep 1	rep 2
CytoGam (pos control)	40.19	66.67	56.56	48.09	69.74	69.46	69.44	48.54	65.33	75.73
Pooled seronegative plasma (neg control)	5.87	11.15	11.07	11.5	9.23	12.38	12.45	10.21	0.18	9.91

## Sheet: Sup Fig. 3A
Sup Fig 3A. Cell-associated gB1, gB2, gB3, gB4, gB5 (%GFP+ population, indicating transfection efficiency)
Readout: %GFP+ population in each sample
gB genotypes	gB1 (N=158)	gB2 (N=86)	gB3 (N=158)	gB4 (N=158)	gB5 (N=104)
	33.2	32.2	35.1	41.8	47.6
	31.4	30.9	34.6	43.6	48.5
	32.5	32.5	34.8	42	47.1
	33.6	32.9	34.9	43.3	46.9
	32.9	31.7	35.3	42.9	47.4
	33.1	32	35	43.5	48.1
	32.9	33.7	35.3	43.8	47
	32.9	34.5	34.6	44.3	46.4
	33.8	32.9	35.2	43.5	48.3
	33.6	32.3	36.1	43.4	47.9
	32.8	33.1	36.6	41.9	47.4
	34.8	32.4	34.9	43.4	47.6
	34.8	32.3	35.3	43.4	48.9
	34.6	32.2	36	43.2	48.4
	34.1	33.8	37	43.1	48.5
	34.6	30.9	36.8	42.6	49.1
	34.1	31.7	36.2	42.1	48.2
	35.1	32.8	37	42.8	48.3
	35	33.6	37.1	43.8	49
	34.3	32.9	37.4	41.8	48.5
	34.2	30.5	37.1	42	49.4
	34.6	31.8	36	43.5	48.8
	34.8	30.1	37.1	42.1	48.2
	34.3	31.3	37.4	42.3	47.2
	30.4	32.1	35.9	41.3	46.3
	31.8	31.2	35.3	42	47.8
	33	31.8	35.1	42.5	48.7
	33	31.9	36.5	42.4	49.1
	34.2	32	36.3	42.1	48.2
	30.7	32	37.4	42.2	48.9
	29.6	32.7	37.4	42.7	48.2
	30.8	30.7	36	43.2	47.8
	29.9	35.5	36.3	42.7	48.9
	29.6	34	36.6	43.8	48.6
	31.5	34	37	43.1	47.9
	31.7	35.7	37	42.7	48.2
	30.3	35.7	33.3	42.3	48.2
	33.2	34.6	36.6	43.6	47.5
	32.7	35.9	36.2	41.9	47.3
	32	33.4	36.3	42.8	48.2
	30.1	33.9	35.9	42.8	48.7
	29.7	36.1	35.7	44.1	46.9
	29.5	34.5	36.1	44	46.5
	28.7	35	36.9	44.5	46
	31	36.9	36	43	48.6
	32.8	36.6	34.5	42.5	48.4
	31.6	35.8	35.8	43.1	48
	32.1	36.8	36.6	44.4	49.3
	31.9	36.8	33.3	41.5	47.7
	32.3	36.8	34.9	42.1	48.4
	31.1	37.2	34.8	43.1	48
	31.4	38.2	33.8	42.4	48.5
	33	37	36.2	42.7	49.2
	32.6	37.7	35.7	42.7	48.8
	32.2	36.7	35.7	43.4	49.2
	34.6	36.6	35.6	43	48
	34.8	32.7	35.9	42.8	49
	34.1	32.1	36.7	43.5	50
	34.1	31.9	36.5	43.7	48.3
	35.2	33.4	37.5	43.5	49
	34.5	32.6	35.3	42.6	48.3
	33.3	33.4	34.1	41.9	46.6
	33.3	34.4	34.1	42.2	48.5
	32.9	34.8	35.1	43.1	47.3
	33.4	33.9	34.8	43.7	48.2
	33.5	35.1	34.9	43.3	48.3
	32.9	35.5	34.8	43.2	48.1
	32.8	34.9	33.8	42.6	48.5
	33.5	34.2	34.8	42.5	48.7
	32.9	31.9	34.8	42.9	48
	33.3	34.8	35.7	43.5	47.8
	32.8	35	35.7	42.2	48
	46	30.9	46.2	46.1	51.4
	45.1	34.8	45.4	44.9	51.7
	43.8	34.2	46	45.4	52.4
	46.6	34.8	47.5	46.1	51.7
	45.8	33.8	46.6	46.7	51.9
	46.9	35.4	48.1	45.8	52.2
	47.1	35.9	47.8	46.1	51.5
	46.9	36.5	48.3	47.3	52.5
	45.5	36	47.1	47.8	52.6
	46.6	35.7	50	48.1	53.2
	46.7	35.5	49.9	48.4	53.7
	43.9	36.3	49.4	48.5	52.5
	45.6	36.1	49.7	49.1	53.7
	45.4	36.3	49.9	49.6	53.5
	46		49.6	48.3	51.9
	46.1		49.1	49	51.8
	46.1		49.2	48.8	54.1
	45.8		49.9	47.5	51.3
	46.3		49	47.7	53.4
	46.3		48.2	48.1	51.8
	45.1		45.2	44.8	53
	44.7		47.8	46.1	52
	45.4		48.3	45.2	52.3
	45.1		45.5	46.2	50.8
	44.6		44.9	46.4	52.5
	42.8		44.6	45.4	53.2
	43.9		46.1	45.2	51.1
	44.7		45.4	46.9	51.6
	45.3		47.7	45.8	52.1
	45.6		44.9	45.8	50.8
	45.6		43	45.3	50.9
	43.6		45.3	46.7	51.8
	45.4		46.5	46.4
	46		46.9	42.3
	46.4		44.6	44.2
	43.1		45.5	43.6
	44.9		47.5	44.1
	39.6		45.6	44.6
	45.4		45.5	44.5
	46.1		46.2	45
	42.3		44.9	40.7
	45.8		47.2	45.1
	44.6		46.8	44
	44.3		43.5	41.9
	45.9		44.9	46.3
	45		49.2	44.8
	45.9		47.1	44.1
	45.5		47.4	46.7
	43.9		48.5	45.9
	46.8		48.7	46
	46.6		49.7	46
	46.5		48.6	46.3
	46.2		49.5	46.9
	46.7		49.1	46.2
	47.1		49.8	46.9
	45.8		48.4	46.3
	43.2		47.1	43.7
	43.7		46	43.4
	43.3		47.1	45.4
	44.7		46.6	43.2
	42.7		46.8	43.2
	43.4		49	45.3
	45.5		46.7	44
	45.5		48.5	45.4
	44.8		46.2	43.9
	43.6		48.5	44.1
	44.5		48.8	46
	42.9		48.6	44.5
	40.2		46.7	46
	41.6		48.4	44.8
	41.8		48	44.6
	41.9		50.5	45.1
	40		46.4	46.2
	39.4		46.6	46.3
	42.5		48	47
	43.8		47.7	45.9
	42.6		48.2	46.5
	43.8		47.6	46.4
	46.3		49.5	48.4
	44.2		49.8	48.9
	43.5		47.4	46
	45.3		48.2	46
	46		49.7	45.4
	44.4		49.5	46
	46.5		47.6	45.3
	46.1		48.4	46.3

## Sheet: Sup Fig. 3C-E
Sup Fig. 3C-E. IgG binding to cell-associated gB1, gB2, gB3, gB4, gB5 (%PE+GFP+ population ratio, normalized to week 0 binding )
Readout: %PE+GFP+ population ratio, gating based on IgG binding of mock transfected cells (positive control). Gating strategy in (Sup Fig. 3B)
Week 6/Week 0	Monovalent vaccine						Bivalent vaccine						Pentavalent vaccine
Rabbit ID	N22460	N22461	N22462	N22463	N22464	N22465	N22466	N22467	N22468	N22469	N22470	N22471	N22472	N22473	N22474	N22475	N22476	N22477
gB-1	6.05	9.17	8.38	7.17	9.55	8.03	4.74	6.54	7.84	4.06	6.89	9.72	10.49	9.15	8.24	8.14	12.78	11.22
gB-2	5.7	6.09	8.71	6.89	6.19	6.21	3.87	6.02	6.92	4.61	8.69	5.25	6.16	5.55	7.45	6.59	8.58	6.41
gB-3	6.49	10.55	12.27	11.12	8.99	8.37	6.5	8.12	10.09	8.7	10.07	8.2	12.78	8.46	8.73	11	10.69	4.63
gB-4	4.7	11	9.62	10.29	7.57	11.53	5.74	7.67	7.73	5.25	7.9	7.18	9.22	6.63	8.81	7.85	8.34	5.35
gB-5	5.13	9.16	7.12	5.42	6.07	6.12	6.37	4.78	5.74	3.98	6.08	3.95	7.24	6.16	5.2	4.45	8.33	5.53
Week 10/Week 0	Monovalent vaccine						Bivalent vaccine						Pentavalent vaccine
Rabbit ID	N22460	N22461	N22462	N22463	N22464	N22465	N22466	N22467	N22468	N22469	N22470	N22471	N22472	N22473	N22474	N22475	N22476	N22477
gB-1	7.94	12.68	10.88	12.16	14.8	12.02	9.1	13.01	10.6	8.28	9.82	15.57	7.62	8.26	14.18	12.78	9.09	14.63
gB-2	6.71	7.38	8.61	9.55	7.22	7.6	6.19	9.06	9.74	6.69	10.27	9.95	6.66	5.27	8.23	8.71	7.77	10.21
gB-3	6.84	11.49	11.35	15.24	15.51	12.42	9.82	12.3	12.32	9.95	11.93	12.34	17.62	8.46	10.51	10.42	9.43	5.99
gB-4	6.03	10.52	10.87	14.54	13.43	13.12	10.66	14.73	10.3	5.95	11.4	12.96	9.9	6.19	11.85	11.04	8.71	8.51
gB-5	8.67	12.95	10.04	8.05	11.51	10.29	9.42	9.59	7.35	3.97	5.76	11.61	9.37	6.99	8.96	9.31	7.03	10.79
Week 30/Week 0	Monovalent vaccine						Bivalent vaccine						Pentavalent vaccine
Rabbit ID	N22460	N22461	N22462	N22463	N22464	N22465	N22466	N22467	N22468	N22469	N22470	N22471	N22472	N22473	N22474	N22475	N22476	N22477
gB-1	5.27	10.2	5.73	7.63	7.84	5.46	6.09	5.52	4.33	3.02	5.02	12.95	6.73	5.25	8.17	6.85	7.04	12.77
gB-2	4.89	5.6	7.26	6.56	5.6	5	4.01	5.37	5.3	3.62	6.25	10.84	4.57	3.91	6.7	5.63	5.55	5.99
gB-3	5.2	7.86	7.76	9.35	9.02	5.74	7.74	7.46	6.29	6.76	12.1	15.74	10.18	7.25	8.57	8.4	9.05	4.87
gB-4	4.1	6.3	6.43	9.19	6.75	6.61	5.22	8.38	3.86	3.3	5.01	14.4	6.24	3.52	6.7	5.51	6.28	5.4
gB-5	4.61	4.7	3.79	5.47	4.48	4.79	7.57	3.78	2.56	1.82	2.66	11.71	3.79	3.79	5.96	4.52	5.16	7.35

## Sheet: Sup Fig. 4A
Sup Fig 4A. IgG binding to linear gB-1, gB-2, and gB-3 peptides (Median fluorescence subtracted background at 635nm )
Readout: median fluorescence subtracted background at 635nm (F635 median-background)
Group	Monovalent vaccine																		Bivalent vaccine																		Pentavalent vaccine
	N22460			N22461			N22462			N22463			N22464			N22465			N22466			N22467			N22468			N22469			N22470			N22471			N22472			N22473			N22474			N22475			N22476
F635 median-background	rep 1	rep 2	rep 3	rep 1	rep 2	rep 3	rep 1	rep 2	rep 3	rep 1	rep 2	rep 3	rep 1	rep 2	rep 3	rep 1	rep 2	rep 3	rep 1	rep 2	rep 3	rep 1	rep 2	rep 3	rep 1	rep 2	rep 3	rep 1	rep 2	rep 3	rep 1	rep 2	rep 3	rep 1	rep 2	rep 3	rep 1	rep 2	rep 3	rep 1	rep 2	rep 3	rep 1	rep 2	rep 3	rep 1	rep 2	rep 3	rep 1
1	85	162	180	-105	-29	265	18	-28	-23	-1530	-1432	-1475	-505	-106	-253	-1413	-1033	-351	157	63	87	21	15	75	-342	-279	-17	-41	-31	-10	-456	-519	74	44	102	-34	31	52	54	57	56	65	-27	-125	-227	122	160	201	25
2	40	65	98	-320	-332	-599	-60	-70	-86	-2296	-2202	-2286	-570	-99	-325	-2125	-1275	-513	70	98	77	21	36	21	-497	-427	-418	5	11	-1	-239	-197	-30	14	28	54	70	34	60	78	44	73	-253	-180	-180	259	247	253	27
3	13	7	42	-115	-223	-1057	-95	-173	-198	-2567	-1939	-2820	-468	-77	-210	-2081	-1213	-970	45	44	38	-34	-26	-21	-656	-553	-474	-32	0	19	-504	-509	-199	4	-3	8	-14	-12	-5	32	15	-139	-225	-176	-211	24	140	78	-122
4	70	113	105	2690	4662	5253	-9	-11	-99	-4072	-2873	-3040	-267	-12	-89	-401	-244	165	58	39	34	40	60	85	-166	-113	-24	637	411	435	-899	-800	-193	485	345	249	10	14	3	101	75	70	-235	-10	-93	311	353	254	771
5	55	26	58	1001	2951	1556	344	1834	4078	-879	-1086	-757	-89	-55	-76	1256	369	607	49	18	86	16	253	206	152	292	70	56	101	30	144	772	3086	50	10	46	28	33	33	33	40	29	29	272	-51	336	1157	854	316
6	28	94	67	3646	2323	2803	8805	12665	608	-681	-1173	-1452	87	2	11	1770	58770	1883	43	95	59	53	381	137	1488	2134	698	389	52	177	-61	2767	670	852	46	47	156	19	51	336	38	60	384	8	111	210	1664	544	98
7	320	136	45	53790	55157	3027	1353	1777	2525	-1768	-950	-1173	123	31	209	20870	18016	11449	5346	4217	4180	118	237	174	1398	5905	675	1769	517	230	474	-116	106	1667	615	1579	604	451	598	93	132	344	1142	1898	3262	1762	2643	1288	1683
8	21	27	18	3232	8117	5322	219	114	38	-272	-460	-620	0	8	1686	58109	1393	2361	128	145	105	9	285	245	372	277	460	663	103	2488	-116	-295	-93	894	48	135	574	20	55	320	41	84	580	17	751	287	2458	1945	156
9	28	24	15	1683	1458	2805	81	477	107	-771	-906	-869	119	50	23	1786	1509	1619	-5	12	114	-4	53	61	157	147	42	10	10	8	-430	-62	-47	30	24	24	10	0	15	13	3	26	32	-18	27	204	1050	468	-16
10	6560	64015	16444	1049	42075	2365	12661	379	163	213	-694	-1353	9	246	1588	2537	1572	1705	3685	4843	4290	73	172	85	197	169	276	383	3146	1462	-500	-128	-457	89	1402	27	10	137	11	38	208	12	59	401	18	693	951	128	1168
11	14428	22755	690	16245	21422	642	1165	1003	294	-1409	-1493	-2895	165	130	115	5265	5925	3075	12452	9822	1600	302	604	75	462	1077	442	283	13	13	-67	67	-276	2270	48	108	133	13	115	327	189	138	3310	6724	426	3859	3503	1866	4574
12	69	40	-7	5212	3596	925	5014	681	383	-1958	6393	-240	24	92	13	1244	1451	1383	35	65	36	61	192	298	265	514	455	60	15	39	174	-545	-19	1518	58	729	143	11	59	328	43	280	693	704	283	1263	9678	9021	156
13	906	923	814	18650	15945	21730	608	717	948	-4446	-2852	-1815	284	150	308	4376	3186	4648	914	594	266	191	152	242	1023	1550	2954	618	520	810	-607	-411	-503	1026	95	829	53	64	95	323	150	307	675	675	651	831	740	574	1020
14	126	88	191	10499	1244	21192	37	121	2525	-3764	-2239	-1256	53	138	104	845	1810	22877	813	770	385	31	51	79	186	602	221	27	36	26	-766	-665	-444	1804	129	61	22	9	28	173	50	32	70	230	82	303	279	254	213
15	64	67	50	1043	3276	2906	1030	230	4130	-497	-436	-59	89	-68	149	975	414	558	119	900	54	9	58	109	116	351	368	7	12	86	-203	-279	-59	437	52	35	80	16	38	197	31	66	145	3937	161	280	242	1348	146
16	70	122	139	4414	700	4459	864	2689	5906	-1070	312	-128	109	-65	24	1484	1122	1431	561	435	202	21	5	128	165	444	500	179	128	89	-252	-264	-204	417	50	67	231	25	48	195	50	80	967	381	505	689	381	2476	190
17	47	46	34	1297	718	1961	125	58	106	545	-146	-34	69	110	26	854	875	40506	38	120	96	11	13	109	194	61	402	38	87	54	-445	2360	-146	121	26	49	82	0	66	389	22	80	109	42	41	514	168	69	107
18	95	32	106	507	342	7279	29	-7	76	-1921	-1006	-829	-130	-85	26	780	883	19098	66	63	66	90	56	175	189	101	149	181	132	194	-628	-496	-35	48	55	69	14	18	-2	54	29	19	-79	-9	32	174	204	1327	65
19	59	-13	37	13444	844	32034	41	752	451	31	194	-1764	116	-37	146	17558	14273	15611	-9	6	1642	76	129	165	357	3408	765	235	102	127	-381	30	134	2994	129	224	361	212	310	384	149	146	2186	2069	2994	374	-87	1145	1387
20	343	28	53	16340	14759	20132	27	13	20	-988	-1051	-1387	-68	28	-91	304	225	119	290	771	606	35	441	526	414	957	3	64	32	65	-170	381	-145	4579	3244	2215	814	660	1613	7040	5725	1529	-23	1369	655	30	1414	1167	1015
21	32	21	28	575	1096	1774	16	-18	66	-1466	-1419	-1840	-215	-2	-128	282	204	207	86	303	32	21	104	3	-42	35	-11	43	16	15	-323	5	89	898	1247	102	189	180	29	1074	534	169	-120	-62	-139	356	242	45	-99
22	17	6	26	-745	-808	-1248	-174	-210	-212	-3442	-2735	-3195	-543	-362	-382	-2845	-1784	-1367	67	103	125	-25	-21	-50	-485	-670	-503	-100	-63	-69	-983	-841	-1162	-12	-18	-1	31	78	26	60	61	103	-488	-641	-659	1	150	65	-504
23	36	31	66	-220	-303	-874	-203	-191	-219	-4485	-3165	-2986	-247	-150	-213	-2049	-1250	-878	69	67	77	38	36	30	-689	-582	-437	209	169	183	-540	-599	-694	88	81	96	17	9	3	122	90	109	-84	-51	-182	733	275	502	-123
24	707	1095	674	12340	13014	21871	858	628	352	-3680	-2557	-2470	185	424	292	1618	1453	1619	868	729	683	373	419	479	1110	1304	1369	1402	1185	1155	-11	-87	-255	993	784	613	98	76	47	406	365	329	873	1070	977	851	518	383	1275
25	35	106	92	2266	7241	32936	580	-24	96	-3560	-2748	-2606	-190	-186	-183	407	5046	298	252	305	270	8	234	256	72	-19	-66	32	39	5	-600	-548	-282	1183	220	173	30	25	21	85	54	56	53	-15	-65	284	309	256	-5
26	48	27	24	1782	290	1674	780	594	-338	-2098	-1360	-2062	-110	-70	-168	151	445	215	71	619	69	36	89	179	96	2672	-108	-20	13	24	-350	-407	0	1007	1718	454	55	121	74	168	387	149	88	-1	-32	127	1420	586	97
27	53	36	34	2306	517	2909	1655	129	183	-1794	-1383	-2105	59	118	-57	482	1027	562	187	2716	131	41	41	51	198	9504	78	65	81	35	-213	-230	-208	1178	696	1544	245	118	62	178	91	118	337	428	206	219	1704	1122	174
Group	Monovalent vaccine						Bivalent vaccine						Pentavalent vaccine
Average (F635 median-background)	N22460	N22461	N22462	N22463	N22464	N22465	N22466	N22467	N22468	N22469	N22470	N22471	N22472	N22473	N22474	N22475	N22476	N22477
1	142.333	43.6667	-11	-1479	-288	-932.333	102.333	37	-212.667	-27.3333	-300.333	37.3333	45.6667	59.3333	-126.333	161	43	-866
2	67.6667	-417	-72	-2261.33	-331.333	-1304.33	81.6667	26	-447.333	5	-155.333	32	54.6667	65	-204.333	253	50.3333	-1617.67
3	20.6667	-465	-155.333	-2442	-251.667	-1421.33	42.3333	-27	-561	-4.33333	-404	3	-10.3333	-30.6667	-204	80.6667	-177.667	-1448
4	96	4201.67	-39.6667	-3328.33	-122.667	-160	43.6667	61.6667	-101	494.333	-630.667	359.667	9	82	-112.667	306	600.667	-1972
5	46.3333	1836	2085.33	-907.333	-73.3333	744	51	158.333	171.333	62.3333	1334	35.3333	31.3333	34	83.3333	782.333	1808.33	-736.667
6	63	2924	7359.33	-1102	33.3333	20807.7	65.6667	190.333	1440	206	1125.33	315	75.3333	144.667	167.667	806	2573	1824.67
7	167	37324.7	1885	-1297	121	16778.3	4581	176.333	2659.33	838.667	154.667	1287	551	189.667	2100.67	1897.67	1560	3422
8	22	5557	123.667	-450.667	564.667	20621	126	179.667	369.667	1084.67	-168	359	216.333	148.333	449.333	1563.33	1102.67	1170.67
9	22.3333	1982	221.667	-848.667	64	1638	40.3333	36.6667	115.333	9.33333	-179.667	26	8.33333	14	13.6667	574	174.667	121
10	29006.3	15163	4401	-611.333	614.333	1938	4272.67	110	214	1663.67	-361.667	506	52.6667	86	159.333	590.667	13646.7	2376.33
11	12624.3	12769.7	820.667	-1932.33	136.667	4755	7958	327	660.333	103	-92	808.667	87	218	3486.67	3076	17872.7	23603.7
12	34	3244.33	2026	1398.33	43	1359.33	45.3333	183.667	411.333	38	-130	768.333	71	217	560	6654	775.333	1921
13	881	18775	757.667	-3037.67	247.333	4070	591.333	195	1842.33	649.333	-507	650	70.6667	260	667	715	998	505.333
14	135	10978.3	894.333	-2419.67	98.3333	8510.67	656	53.6667	336.333	29.6667	-625	664.667	19.6667	85	127.333	278.667	368.333	707.333
15	60.3333	2408.33	1796.67	-330.667	56.6667	649	357.667	58.6667	278.333	35	-180.333	174.667	44.6667	98	1414.33	623.333	714.333	2697.67
16	110.333	3191	3153	-295.333	22.6667	1345.67	399.333	51.3333	369.667	132	-240	178	101.333	108.333	617.667	1182	466.333	389.333
17	42.3333	1325.33	96.3333	121.667	68.3333	14078.3	84.6667	44.3333	219	59.6667	589.667	65.3333	49.3333	163.667	64	250.333	143.333	2097.33
18	77.6667	2709.33	32.6667	-1252	-63	6920.33	65	107	146.333	169	-386.333	57.3333	10	34	-18.6667	568.333	165.667	-23
19	27.6667	15440.7	414.667	-513	75	15814	546.333	123.333	1510	154.667	-72.3333	1115.67	294.333	226.333	2416.33	477.333	1084.33	994
20	141.333	17077	20	-1142	-43.6667	216	555.667	334	458	53.6667	22	3346	1029	4764.67	667	870.333	20527	1041.67
21	27	1148.33	21.3333	-1575	-115	231	140.333	42.6667	-6	24.6667	-76.3333	749	132.667	592.333	-107	214.333	2105	1179.67
22	16.3333	-933.667	-198.667	-3124	-429	-1998.67	98.3333	-32	-552.667	-77.3333	-995.333	-10.3333	45	74.6667	-596	72	-353	-1856
23	44.3333	-465.667	-204.333	-3545.33	-203.333	-1392.33	71	34.6667	-569.333	187	-611	88.3333	9.66667	107	-105.667	503.333	-38.6667	-1282.67
24	825.333	15741.7	612.667	-2902.33	300.333	1563.33	760	423.667	1261	1247.33	-117.667	796.667	73.6667	366.667	973.333	584	1105.33	174.667
25	77.6667	14147.7	217.333	-2971.33	-186.333	1917	275.667	166	-4.33333	25.3333	-476.667	525.333	25.3333	65	-9	283	182	-239.667
26	33	1248.67	345.333	-1840	-116	270.333	253	101.333	886.667	5.66667	-252.333	1059.67	83.3333	234.667	18.3333	711	106	398.667
27	41	1910.67	655.667	-1760.67	40	690.333	1011.33	44.3333	3260	60.3333	-217	1139.33	141.667	129	323.667	1015	428	371.667
[truncated: 5 more columns]

## Sheet: Sup Fig. 6A
Sup Fig 6A. mAbs binding to full-length ∆TM gB1, ELISA (OD450)
Readout: OD450
mAb clone	OD450
1B13	1.8528
1B14	2.1836
1B23	2.1448
1C23	2.0878
1F22	1.46
1F23	2.5327
1F6	2.6894
1G19	2.5214
1I11	2.4141
1I14	2.3586
1J13	2.4034
1J19	1.5986
1K10	2.3916
1M18	2.6287
1M8	2.1163
1N11	2.2678
1O11	2.4304
1O15	2.5338
1O7	2.744
2B11	1.0474
2B17	2.6692
2D18	2.6408
2D6	2.4757
2D9	2.0182
2e+21	1.7362
2F17	1.8533
2G5	2.6435
2H22	1.7708
2I12	2.6699
2I8	1.3226
2J21	2.0397
2K13	2.3215
2K14	2.1782
2M10	2.1743
2M6	2.1357
2M7	1.8636
2N14	2.3872
2N7	1.9476

## Sheet: Sup Fig. 6B
Sup Fig 6A. mAbs neutralizing capability against HCMV AD169r strain on fibroblast (% inhibition ratio)
Readout: % inhibition ratio
mAb clone	OD450
1B13	17.7
1B14	3.5
1B23	-56.1
1C23	3.5
1F22	-16.3
1F23	-27.7
1F6	10
1G19	9.2
1I11	-7.5
1I14	-1.7
1J13	-12.6
1J19	23.7
1K10	7.9
1M18	9.2
1M8	-13.6
1N11	23.2
1O11	-38.2
1O15	-41.7
1O7	-1.4
2B11	-24.9
2B17	2.9
2D18	24.4
2D6	-6.5
2D9	11.9
2e+21	-7.9
2F17	46
2G5	-13.9
2H22	-4.3
2I12	-10.5
2I8	-14.4
2J21	-18.7
2K13	19.2
2K14	0.8
2M10	-46
2M6	25
2M7	88.2
2N14	-22
2N7	21.1

## Sheet: Sup Fig. 7A-F
Sup Fig. 7A-F. 2M7, CytoGam, and positive control mAbs binding to gB AD-1, AD-2 site 1, Dom I, Dom II, Dom I+II, ELISA (OD450)
Readout: OD450
	gB AD-1		gB AD-2		gB Dom I		gB Dom II		gB Dom I+II				gB AD-2
2M7 concentration (μg/ml)	rep 1	rep 2	rep 1	rep 2	rep 1	rep 2	rep 1	rep 2	rep 1	rep 2		TRL345 concentration (μg/ml)	rep 1	rep 2
100	0.052	0.053	0.051	0.052	0.221	0.203	0.056	0.052	3.184	3.192		100	3.148	3.146
25	0.05	0.05	0.049	0.05	0.13	0.131	0.05	0.049	3.097	3.119		25	2.956	2.928
6.25	0.051	0.051	0.05	0.049	0.077	0.074	0.052	0.05	2.917	2.957		6.25	1.481	1.345
1.5625	0.051	0.054	0.052	0.053	0.064	0.056	0.05	0.052	1.353	1.411		1.5625	0.517	0.509
0.390625	0.055	0.057	0.05	0.054	0.052	0.051	0.05	0.05	0.416	0.41		0.390625	0.146	0.159
0.097656	0.053	0.1	0.05	0.05	0.05	0.05	0.052	0.05	0.149	0.145		0.097656	0.074	0.07
0.024414	0.05	0.054	0.048	0.049	0.049	0.049	0.117	0.051	0.072	0.073		0.024414	0.055	0.054
0.006104	0.053	0.053	0.051	0.05	0.05	0.049	0.051	0.049	0.056	0.058		0.006104	0.054	0.05
0.001526	0.072	0.071	0.075	0.08	0.05	0.049	0.054	0.091	0.056	0.055		0.001526	0.133	0.054
0.000381	0.059	0.057	0.049	0.065	0.05	0.049	0.068	0.076	0.051	0.051		0.000381	0.059	0.053
9.54e-05	0.049	0.049	0.048	0.049	0.049	0.048	0.051	0.049	0.051	0.05		9.54e-05	0.05	0.049
2.38e-05	0.057	0.05	0.05	0.049	0.052	0.056	0.053	0.064	0.052	0.051		2.38e-05	0.049	0.048
	gB AD-1		gB AD-2		gB Dom I		gB Dom II		gB Dom I+II				gB Dom I
CytoGam concentration (μg/ml)	rep 1	rep 2	rep 1	rep 2	rep 1	rep 2	rep 1	rep 2	rep 1	rep 2		SM-10 concentration (μg/ml)	rep 1	rep 2
500	0.679	0.596	3.105	3.124	1.113	1.268	3.101	3.112	3.17	3.173		100	1.407	1.414
125	0.168	0.17	2.458	2.326	0.309	0.344	3.07	3.063	3.129	3.122		25	1.27	1.367
31.25	0.09	0.088	1.033	1.065	0.148	0.151	2.918	2.962	3.062	3.029		6.25	1.171	0.935
7.8125	0.06	0.06	0.344	0.379	0.074	0.08	2.015	2.074	2.299	2.28		1.5625	0.753	0.768
1.95312	0.054	0.056	0.171	0.158	0.056	0.06	0.798	0.776	0.957	0.997		0.390625	0.392	0.368
0.488281	0.052	0.052	0.078	0.08	0.053	0.052	0.257	0.255	0.327	0.328		0.097656	0.156	0.134
0.12207	0.05	0.052	0.055	0.054	0.049	0.051	0.085	0.101	0.109	0.117		0.024414	0.074	0.07
0.030518	0.05	0.055	0.052	0.052	0.051	0.05	0.058	0.058	0.064	0.064		0.006104	0.054	0.052
0.007629	0.054	0.051	0.146	0.057	0.049	0.05	0.055	0.052	0.056	0.054		0.001526	0.05	0.05
0.001907	0.049	0.059	0.058	0.059	0.048	0.051	0.052	0.053	0.052	0.05		0.000381	0.049	0.049
0.000477	0.051	0.049	0.05	0.048	0.048	0.048	0.05	0.049	0.051	0.05		9.54e-05	0.049	0.049
0.000119	0.049	0.058	0.05	0.049	0.048	0.049	0.052	0.05	0.053	0.05		2.38e-05	0.05	0.05
													gB Dom II
												SM-5 concentration (μg/ml)	rep 1	rep 2
												100	3.093	3.103
												25	3.073	3.092
												6.25	3.076	3.105
												1.5625	3.061	3.07
												0.390625	2.772	2.69
												0.097656	1.256	1.33
												0.024414	0.321	0.363
												0.006104	0.103	0.104
												0.001526	0.068	0.064
												0.000381	0.068	0.056
												9.54e-05	0.052	0.05
												2.38e-05	0.055	0.048
													gB Dom I+II
												SM-10 concentration (μg/ml)	rep 1	rep 2
												100	3.188	3.176
												25	3.146	3.172
												6.25	3.188	3.179
												1.5625	3.175	3.188
												0.390625	3.151	3.142
												0.097656	2.863	2.838
												0.024414	1.422	1.486
												0.006104	0.381	0.461
												0.001526	0.121	0.146
												0.000381	0.065	0.078
												9.54e-05	0.052	0.054
												2.38e-05	0.05	0.05

## Sheet: Sup Fig. 9
Sup Fig. 9A-B. gB-3 and gB-5-speciric IFN-γ+ cell response in splenocytes at necropsy, ELISPOT (SFU per 1E+06 cells)
Readout: spot forming unit (SFU) per (1E+06) cells, inferred from SFU per (2E+05) cells
gB-3-specific IFN-γ+ response	Group	Monovalent vaccine					Bivalent vaccine					Pentavalent vaccine
(2E+05) splenocytes at Nx	Rabbit ID	N22461	N22462	N22463	N22464	N22465	N22466	N22468	N22469	N22470	N22471	N22472	N22474	N22475	N22476	N22477
	rep 1	5	5	4	3	4	67	377	5	121	0	59	45	1	22	35
	rep 2	12	7	2	1	2	93	422	8	92	1	66	55	1	19	43
	rep 3	12	0	0	6	3	77	363	5	112	3	69	39	1	12	43
gB-3-specific IFN-γ+ response	Group	Monovalent vaccine					Bivalent vaccine					Pentavalent vaccine
(1E+06) splenocytes at Nx	Rabbit ID	N22461	N22462	N22463	N22464	N22465	N22466	N22468	N22469	N22470	N22471	N22472	N22474	N22475	N22476	N22477
	rep 1	25	25	20	15	20	335	1885	25	605	0	295	225	5	110	175
	rep 2	60	35	10	5	10	465	2110	40	460	5	330	275	5	95	215
	rep 3	60	0	0	30	15	385	1815	25	560	15	345	195	5	60	215
	Average	48.3333	20	10	16.6667	15	395	1936.67	30	541.667	6.66667	323.333	231.667	5	88.3333	201.667
gB-5-specific IFN-γ+ response	Group	Monovalent vaccine					Bivalent vaccine					Pentavalent vaccine
(2E+05) splenocytes at Nx	Rabbit ID	N22461	N22462	N22463	N22464	N22465	N22466	N22468	N22469	N22470	N22471	N22472	N22474	N22475	N22476	N22477
	rep 1	172	98	61	73	1	52	156	7	46	3	182	109	4	100	162
	rep 2	165	104	87	75	2	29	131	10	51	2	160	127	0	98	133
	rep 3	164	94	84	91	0	52	146	5	58	0	151	129	1	100	126
gB-5-specific IFN-γ+ response	Group	Monovalent vaccine					Bivalent vaccine					Pentavalent vaccine
(1E+06) splenocytes at Nx	Rabbit ID	N22461	N22462	N22463	N22464	N22465	N22466	N22468	N22469	N22470	N22471	N22472	N22474	N22475	N22476	N22477
	rep 1	860	490	305	365	5	260	780	35	230	15	910	545	20	500	810
	rep 2	825	520	435	375	10	145	655	50	255	10	800	635	0	490	665
	rep 3	820	470	420	455	0	260	730	25	290	0	755	645	5	500	630
	Average	835	493.333	386.667	398.333	5	221.667	721.667	36.6667	258.333	8.33333	821.667	608.333	8.33333	496.667	701.667
